# Supplementary material for: Synthesis and Anti-Inflammatory Activity of N(2)-Arylindazol-3(2H)-One Derivatives: Copper-Promoted Direct N-Arylation via Chan–Evans–Lam Coupling
Source: Molecules. 2023 Sep 20;28(18):6706. doi: 10.3390/molecules28186706 (PMC10538006; doi:10.3390/molecules28186706)
Supplement: Supplementary file 1 [file molecules-28-06706-s001.zip]

Archive with 1 entries (1 files):
- molecules-2608421-supplementary.pdf
